# Supplementary material for: In Situ Green Synthesis of Red Wine Silver Nanoparticles on Cotton Fabrics and Investigation of Their Antibacterial Effects
Source: Int J Mol Sci. 2026 Jan 18;27(2):952. doi: 10.3390/ijms27020952 (PMC12842212; doi:10.3390/ijms27020952)
Supplement: Supplementary file 1 [file ijms-27-00952-s001.zip]

Archive with 1 entries (1 files):
- ijms-4086750-supplementary.pdf
